# Supplementary material for: An efficient CRISPR vector toolbox for engineering large deletions in Arabidopsis thaliana
Source: Plant Methods. 2018 Aug 2;14:65. doi: 10.1186/s13007-018-0330-7 (PMC6071326; doi:10.1186/s13007-018-0330-7)
Supplement: Supplementary file 2 — Additional file 2: Table S1. Frequency of deletion and inheritance for 53 targeted genes in Col-0 with UBQ10 promoter driving pcoCas9. [file 13007_2018_330_MOESM2_ESM.xlsx]

## Sheet: Sheet1
Additional file 2: Table S1. Frequency of deletion and inheritance for 53 targeted genes in Col-0 with UBQ10 promoter driving pcoCas9.
Gene case	AGI ID	size for deletion (bp)	Deletion events in T1*	Transgene free deletion inherited in T2	Zygosity (homo:het:wt) of T2 plants without transgene**
U1	AT1G10920	2637	n.a.	not test	n.a.
U2	AT1G12280	3760	2/8 (25%)	not test	n.a.
U3	AT1G12290	4058	n.a.	not test	n.a.
U4	AT1G17600	3428	Pool of 15 transformants	not test	n.a.
U5	AT1G17610	2386	6/18 (33.3%)	not test	n.a.
U6	AT1G17615	1789	4/7 (57.1%)	2 lines inherited	1:0:29 (line 1); 0:1:30 (line 2)
U7	AT1G27170	5837	11/14 (78.6%)	not test	n.a.
U8	AT1G33560	3735	n.a.	not test	n.a.
U9	AT1G50180	3910	11/23 (47.8%)	0	n.a.
U10	AT1G52660	1943	n.a.	not test	n.a.
U11	AT1G59620	4576	n.a.	not test	n.a.
U12	AT1G63730	4929	5/18 (27.8%)	0	n.a.
U13	AT1G63750	6319	8/16 (50%)	6 lines inherited	1:0:99 (line 1); 1:0:51 (line 2); other lines tested in pools
U14	AT1G65850	4969	n.a.	not test	n.a.
U15	AT2G17050	8863	7/14 (50%)	not test	n.a.
U16	AT3G04210	3490	n.a.	not test	n.a.
U17	AT3G04220	3536	6/19 (31.6%)	6 lines inherited	3:2:9 (line 1); 17:13:6 (line 2); other lines tested in pools
U18	AT3G14460	6770	4/13 (30.8%)	not test	n.a.
U19	AT3G14470	4229	n.a.	not test	n.a.
U20	AT3G15700	2636	n.a.	not test	n.a.
U21	AT3G25510	9505	5/25 (20%)	1 line inherited	27:0:3
U22	AT3G50950	3614	n.a.	not test	n.a.
U23	AT4G26090	3899	1/12 (8.3%)	1 line inherited	0:1:101
U24	AT4G33300	3713	6/9 (66.7%)	1 line inherited	2:0:32
U25	AT5G04720	3733	3/13 (23.1%)	2 inherited	0:1:80 (line 1); 0:1:199 (line 2)
U26	AT5G17680	4582	Pool of 7 transformants	not test	n.a.
U27	AT3G46710	6052	n.a.	not test	n.a.
U28	AT5G18360	4717	Pool of 13 transformants	not test	n.a.
U29	AT5G18370	5237	5/11 (45.5%)	not test	n.a.
U30	AT2G17060	9845	13/25 (52%)	2 lines inherited	3:6:4 (line 1); 0:2:44 (line 2)
U31	AT1G72890	6077	Pool of 13 transformants	not test	n.a.
U32	AT1G72940	2393	n.a.	not test	n.a.
U33	AT1G72950	4677	n.a.	not test	n.a.
U34	AT5G22690	3660	n.a.	not test	n.a.
U35	AT5G38850	3755	2/8 (25%)	0	n.a.
U36	AT5G45250	6582	5/22 (22.7%)	3 lines inherited	2:0:102 (line 1); 1:0:79 (line 2); 2:0:98 (line 3)
U37	AT5G46450	4666	2/15 (13.3%)	1 line inherited	0:1:69
U38	AT5G63020	3120	1/15 (6.7%)	1 line inherited	0:1:44
U39	AT5G40090 AT5G40100 cluster	6344	n.a.	not test	n.a.
U40	AT5G46260	6094	n.a.	not test	n.a.
U41	AT5G46270	6135	2/6 (33.3%)	1 line inherited	0:1:79
U42	AT5G66900	3757	12/21 (57.1%)	1 line inherited	1:2:32
U43	AT5G66910	3566	3/7 (42.9%)	1 line inherited	0:1:39
U44	AT5G45050, AT5G45060 cluster	12245	Pool of 11 transformants	not test	n.a.
U45	AT5G43470	5636	2/6 (33.3%)	1 line inherited	0:1:99
U46	AT1G12220	3792	n.a.	not test	n.a.
U47	AT3G07040	3815	n.a.	not test	n.a.
U48	AT3G46530	3069	n.a.	not test	n.a.
U49	AT5G45260	6835	3/16 (18.8%)	0	n.a.
U51	AT5G46470	7374	6/19 (31.6%)	0	n.a.
U52	AT4G08450	5586	1/21 (4.8%)	0	n.a.
U53	AT1G53350	2995	5/7 (71.4%)	1 line inherited	0:1:49
U54	AT5G45210	3347	2/22 (9.1%)	1 line inherited	1:0:69
* n.a. means no deletion events can be detected in all T1 primary transformants for this gene locus.
** only two gene cases, U17 and U30, can be detected to have deletion inherited in T2 generation in potential Mendelian rule. For the rest of the cases, the deletions inherited either as homo or het can be detected while the rest of T2 plants from that specific line are wild type plants with no deletion detected.
