# Supplementary material for: An efficient CRISPR vector toolbox for engineering large deletions in Arabidopsis thaliana
Source: Plant Methods. 2018 Aug 2;14:65. doi: 10.1186/s13007-018-0330-7 (PMC6071326; doi:10.1186/s13007-018-0330-7)
Supplement: Supplementary file 4 — Additional file 4: Table S2. sgRNA target sequences and oligonucleotides for genotyping. [file 13007_2018_330_MOESM4_ESM.xlsx]

## Sheet: Sheet2
Additional file 4: Table S2. sgRNA target sequences and oligonucleotides for genotyping.
		target sequences		genotyping primer sequences*
Individual gene case	AGI ID	sgRNA1	sgRNA2	primer 1	primer 2	primer 3
U1	AT1G10920	GCCTTTCAAGAATCGGGAT	AAAGGGTTATTATGGCTGA	TAATCTTCTCCACCCGGTACCA	GTCAACCCTCTCACTGGACTTTT	ATTTCTCCCCCATGATAAGCTACAC
U2	AT1G12280	TCTCATTACAGGATCTGTG	AGCACAAATGGAGTTGCCA	ATACCAAGCGGGTCTCGAGCA	GGAAAGGGTCGAGTGGGAGGA	ATGTGCTTCTGTGCTGCGCT
U3	AT1G12290	AGCACAAATGGAGTTGCCA	GACTAGCCTTACAAAGCAG	CACAACTTCATCACAAGAGAACGAGA	GGCAAAATCTCACCTTTCTAGCAG	GGAAAGGGTCGAGTGGGAGGA
U4	AT1G17600	CGCATGTGTGATCTTGGGA	CGTCGTACTTCGATACACG	GAGAGAGAGAAGCAGAAGCAAGG	AAGAGCTATCTTACCGCTGAAACTC	ACATTGCCATCAAGCATCAGAGA
U5	AT1G17610	CGTCGTACTTCGATACACG	TGAGTTGTCATTGGTAACG	TTCTCGGAGAGAACAACAACAGC	CAATCCTAAGAGTATACTGCACGG	AAGAGCTATCTTACCGCTGAAACTC
U6	AT1G17615	TGAGTTGTCATTGGTAACG	AAGCCTAACGGTTTACCCT	CAAGCTGATAGAGACGTGGAAGC	TGAAGAGGTGATCACAGAGACAC	CAATCCTAAGAGTATACTGCACGG
U7	AT1G27170	GACTTTAGATCACAGAGCA	AAGAGTCATGTCCGTTGTT	ATGTTTCCGATCAGCGTTCGAG	ACGAGACTTGGACGTAGCTCAT	TCGTACCTGTAAACAAATCCAGGG
U8	AT1G33560	CCACCGTATAGTACACATG	TAATGGCGATATCTAGGAG	CACGACTCACACCCTCAATGAT	GCATGACATGGGGTCAACTTAGAA	TTGACGTCGATTTGTAGATCTAATCATC
U9	AT1G50180	GCGTCCTATGTTTCAACAA	CATGTGACGACTCTTGTGT	GGTGATGCTGACGAGTGTCTTG	AAGACGACGCAAATACTCGTCG	AATGGTCTCTGCCTTGTGGTTC
U10	AT1G52660	AATGTCTAGTGACGGTTGT	GGTCTTACCGCCATCTTCG	CCACTAAGACCTAAGGGTGATCA	CTTCAAGGAGCATTTGGAATCTCTC	CGTTGTTTCCAAGATCTTTGAGCT
U11	AT1G59620	AGTTTCCCCCTGATTAAAT	GTCTTTAACAATGACTAGT	GATGATGTACTTGCGTGTGTTTGT	TTGCATCTTCCAGTAAAGAGTGT	GAAGAGACTTTACAGAGGAGTGATC
U12	AT1G63730	GAGGTGACCGTCCGTCGTG	TCTGATAAACTGGACAGTG	CTCAGTTTTGCTTCCTTCACATTT	AGAGCTGGAGGGGATAAAGTAT	TCTGAGGGGTCCATTTCTAAGAT
U13	AT1G63750	TCGCACTCTCTATAATGGC	TAGAGGGACCTGCACCTGA	GCCAATTCTGTTGATTCAGTAGAC	GGACAACAAGGGTAGGGACAT	TGCTTCACAAAATTTATGGACGTG
U14	AT1G65850	ATGGTGGAGAGGGCCATAC	CATTTCGTTACTGTCGACT	GCCTTTCCCACACACTCTTGT	AATGTGATGGATGGTTATGGACAG	TCGTGCTATACGCCCTCTTCTAG
U15	AT2G17050	TACGTAAGCACACGGACGG	ATTGACAGACATGAACTAG	AGGTCCTTGTCTTGTTTCCATC	CCAGTGTTTGATGGTTGGATTTC	TTGTCTCCCTAGGGAAGATGATA
U16	AT3G04210	CAATTCAGGCTTCCGTACG	TCACACATACCATGAGAAG	CCTCCTGTCTGTTGAGCTACG	GGAACTCCCCTCCTCATTTGTG	ACGGAATACGAAGAATCTGGAGAC
U17	AT3G04220	TCACACATACCATGAGAAG	TCCCACTAACATAATGTCT	CTATGTCTCCGTCAAAACATGAAATT	CTCGCGTTTATAATGTGTGCTTAGC	TTGCTCAAGTCTACTCCCCT
U18	AT3G14460	CGGGTATTGTCATCCTTCT	GTCGAACCGAGAGATTGGC	AACGAGATCAAGCACTTGCTAATT	CCTATTGGTCAAGGCGTGAAG	AAACTAACACTCTGGTCAATGTCAG
U19	AT3G14470	GTCGAACCGAGAGATTGGC	TGATTGATGCGACCGAATC	TGTTTTTTGCAGTGACCATGGA	CAATTGTTTCATTGACATCATTGCTC	CCTATTGGTCAAGGCGTGAAG
U20	AT3G15700	ACGGCCCTCCTTGGCTCAT	TGCGGGTCAGTACAAGCCA	GCTCTTTCGTTGATGTCACGTT	TCCTCCAACGACTAACACTTGA	TCTAGAGCCACATCTTTAACCAT
U21	AT3G25510	GGCTTATTATAGTACTGCT	TGGTGGAGCCCTACATGAA	TGCGGAACAAGTATCGTTAACT	AGGAATGACTTATCTGCTCTGTAG	GACTTGTTCAGCGCAGATGAAA
U22	AT3G50950	ATTTTCAGGTCACACTCTC	TAATGTTGCTTTGACCGTT	ATTTGTTGTATGGTCCTCCCGG	GATCTGGGAACCAAGGACGATT	ATCAGTTGTTCAGCTACTTCTGCT
U23	AT4G26090	CTTGCGATTGCGGGCAAAG	GTACAGGTGACGTCAGCCG	GGCGGGAGAGATTTGATCGAAA	CGAACCAACCGACATCCTCAA	GGTCAACAATTCCAATGATGGTGC
U24	AT4G33300	CTATAACGTTAACCGGTAG	GAGCTCCATTGACTTGACT	GACGATACTAGGATTGTTGTTTGGA	TTCTTGCAAATCACCCTAAATTCTA	ACGTTCTCCAGCCTCTTCAATA
U25	AT5G04720	ATGGCCCATGAGGATTATA	GAAAGCCGTGGTCGTCTAG	CAGTGGCGTGAAACTGTGTCCA	GCTTCCCATCGCTTCTCTTCTTGA	CGAGCTCCGTCACAACTTCGC
U26	AT5G17680	TCACGCGTCATTGAAAAGT	AGTGCAACATGTAGAGTCG	AGTGGAGAAGGGATTTCAGAACTT	CTCTCATAGGTCTGATGGGAAGGA	ACGAAAACGTCCGTTTTCCACA
U27	AT3G46710	TATATGTCACGTTAGCGTG	ACAGTAGGAAAGGCTTTTC	AAGGCAAATGACCTTCCATCGT	TGTAGAGAGAGCTGTGAAGAGGT	TTGTTGTATACCGCCAATCCGG
U28	AT5G18360	TTTGTATATCCGTGTACGT	AAATTATTGTCGAAGTCAG	ATAGCTCAGTCACAACAAGCCA	ATGTCAGAGCCTAGCTCTACCT	CTGCCTTTTCTGAATTCATCAGGATC
U29	AT5G18370	AAATTATTGTCGAAGTCAG	AACAGCACACAGCTAGATT	AAGACACTTCAAGCTGTGGCA	AGAAGGCTGTTGTTTAATGTGGCT	ATGTCAGAGCCTAGCTCTACCT
U30	AT2G17060	AGGCCAAAATCATTATCGG	ATCATATGGCAAGCTCATG	TCTCATTGGAAGAATGATGGACA	GCCTCTGAGGTCAATATTTATAAGC	GATTCAACTTCCTCTTCTCTGCA
U31	AT1G72890	TCCGTTGATGTTGCGTCGG	TGGATGTGCCACTTGTGTA	TACAGAGCTTACAGCGATTGTTTCT	TAGTTATAAGTCGCAGTAGCAGAAGAC	CGAAAACTCCGTTAGACCCGT
U32	AT1G72940	CATAGTCTTCCTGCTAAAG	CGTGGACGTGTAACCGTGT	TCGTCCGTCAGTTTCAACCATT	ACCCTTCAATGGCGCGTATTA	ACGAGTGTCGACTCCTCTGAAA
U33	AT1G72950	CGTGGACGTGTAACCGTGT	AACTTGGAAGTCCGCACAG	AAAATGGTTTTACCGGCGGC	CTGAGTCCAGATACTGCAGATTCAG	ACCCTTCAATGGCGCGTATTA
U34	AT5G22690	GTCTTTACACTAAAGACGG	AAGCTGAATAAATCTCGAC	CAAGCTCCTTCAGAAAGTGGCT	TCTCTACTTGTCGCTTTGGACTGA	TTGATAGCAAAACTGGAGTGGACG
U35	AT5G38850	TCAATCCTATAGTTTGCTC	CCCATATTGTGAGAAGCAT	TAGGCCATCATGTAAACGAAGAAGA	ACGGATAGTTTCAGGCCCAAATT	AAGCTCGGGAAGACGTTGTAT
U36	AT5G45250	GCTGATTAGCTGAACTGTG	ACTCTAACGCACACCAGTG	GCAGCTCAAGAACCTTCTGGT	CTTCTACGCAGCTGATGCACA	CTGGCCAGTGTATAAGAGCAACT
U37	AT5G46450	GAGGAGCCTTCTGTCAAGT	CGGTTTAAATTGAGTATAC	TGCATTTGGGTTGGTTAGTATAGTTG	GCGATTCTGAAACTCCACAGTAACT	TGACTGGCTTCTCTCCATCTCAT
U38	AT5G63020	CTTAAGAACACAGCTGTTA	TAGCGACGACTTTAGAGTT	ACATCAGTGTCTTTAGGTGGTGG	TTCTCTTAACCAAAGACGACCACG	GACGCTGACGGCTATGAGATT
U39	AT5G40090 AT5G40100 CLUSTER	TTTGTTCAAGTGAGGTTGT	TTTATCGGAGTCTCAGAAT	TGGTTCAAACAACCAATAACACAA	CGAAACAATCACTCTAGTAACACCA	TGATAACATGTTTATGCGGTGGA
U40	AT5G46260	TAGTGAATGTGATCGAAAT	TGTCGGTGGCAACATCTGT	GTTTTGGTGAATGAAAAAATGATCCT	AGAGACTAAGAGAAGCGCGA	TGCCCTTCAGCCTATTTTGAT
U41	AT5G46270	TGTCGGTGGCAACATCTGT	CGAAATCTCTGCAGACTGG	GTTTCCTCTTCTTCCATTGTTCC	ACTGATGAAGTGAGACAGTGAA	AGAGACTAAGAGAAGCGCGA
U42	AT5G66900	TCTGCATCATACGGTAAAG	CCGTCTATCGAACAACGTG	TCGAAAATCGAAGACGACTCTTT	GGCTTAATTTGAATAAGCCGCTT	TCAAAGCTTTGATGCCTTGCC
U43	AT5G66910	CCGTCTATCGAACAACGTG	ACTTCCACATGTCGGAATT	AGGGGATCACTGAAATATCAATGT	CAGATCACAATACATGAGAAACGA	GGCTTAATTTGAATAAGCCGCTT
U44	AT5G45050, AT5G45060 CLUSTER	GTTCGGACATCCAAACCTG	GAAGTGGTGGGCACAGATC	TTACCTGGAGGGAAACAGATG	AAAAGCTCTCTTATGGCTGCT	CCTCATCGACAGTCTCCCAA
U45	AT5G43470	AGTAGGTTTCAGTTCAGAT	CCTCACTCAGAAGCAAATT	GCTCGGCTATTCCAATTGAGT	CGTGGAGACGGAAGAAAGTTA	CGAAACTTTACGGGTTTGTAGCA
U46	AT1G12220	AGCTAGGATTGTATTTTAAG	CGATGGAAGACGCTCGCCGC	AGGGATGATGATTCTTCCCCAT	TCAAGCATAGTTTCCTAACAAGTGA	GAACTCAGATCAACGAAGGAACTTA
U47	AT3G07040	GAGAACAGTGAACGACGCTC	TGTTATGTGGCAGGCATGTA	CATTACACACTCCAGTGAGCAT	CGAGTTCAGTACATCAGATTTCTCT	TTTTGAAGCGGTTTGACGAA
U48	AT3G46530	ATTACTAAAGCCGAGTATGA	CAGCTCGATCAAATTGGGCA	TACAAATTGTTTTCTCTGATGCAGA	ACGTGATATCGCAATCTGTATAAGA	CTGAAGTCCATTTATCGTTGGAAT
U49	AT5G45260	TACTCTAACGCACACCAGTG	AGCTTACATACCCATTTGGC	CAGACTGACTCGGTGTAGTT	TTAAGATACTCTTATGGAGATGCTCT	GATCTTTGCCTGAGACTCCT
U51	AT5G46470	TCAAGCTTTCACTTGTGATG	TATTGCCGCGATGAATTCTG	AGTTGGGTTGTTATTAGAGGGA	TCTGCGTAAGCTTCCAATTTATCA	CGAGAAGAGGAGGAGGAAGAA
U52	AT4G08450	AATATCGTAGATCGACTGTC	TTTACGTGATAACGACGAGC	CATTCATGGCCTAAGTGTTAGTCA	CATCGCTATCTTCACACTCATCA	GCTATGTTCAGATTTTATATGTTGTTCT
U53	AT1G53350	GCTGAGGCAGTTGTATCATT	CAAGTTTCACCTGCAACTAG	CAGGCTATTTAGCTCTTGTATGGA	CATTTGCGTGTTTCGTTGGTA	AATCACCTCAGAGATCCTCTTAGT
U54	AT5G45210	TTGAAAGCTAAGTGGAGGCC	TTCTTTAGCCGATCCGTGTG	GAGTGTGTGACAATCTTTTACGGT	CTTTAAATGATATTGGGGTTAGCTTCA	GAAATGAAGATTTCTACGGAAACATGT
* Primer1+ primer2 for testing deletion event, and primer1+primer3 for testing WT allele
