# Supplementary material for: An efficient CRISPR vector toolbox for engineering large deletions in Arabidopsis thaliana
Source: Plant Methods. 2018 Aug 2;14:65. doi: 10.1186/s13007-018-0330-7 (PMC6071326; doi:10.1186/s13007-018-0330-7)
Supplement: Supplementary file 8 — Additional file 8: Table S4. Frequency of At3g04220 gene deletions in natural accessions. [file 13007_2018_330_MOESM8_ESM.xlsx]

## Sheet: Sheet1
	Additional file 8: Table S4. Frequency of At3g04220 gene deletions in natural accessions.
	Ecotype	Number of T1 plants tested	Number of plants having deletion
	TueSB30-3	9	3 (33.3%)
	Nie1-2	7	1 (14.3%)
	WalHaesB4	13	5 (38.5%)
	Rue3.1-31	6	2 (33.3%)
	TueWa1-2	1	0
	TueV-13	2	0
	HKT2.4	3	1 (33.3%)
